# Supplementary material for: The protein methyltransferase TrSAM inhibits cellulase gene expression by interacting with the negative regulator ACE1 in Trichoderma reesei
Source: Commun Biol. 2024 Mar 28;7:375. doi: 10.1038/s42003-024-06072-1 (PMC10978942; doi:10.1038/s42003-024-06072-1)
Supplement: Supplementary file 4 — Supplementary Data 2 [file 42003_2024_6072_MOESM4_ESM.xlsx]

## Sheet: Sheet1_Figure 1a
	RutC30	atbg-A1	atbg-D3	atbg-U10
pNPGase (IU/mL)	3.21	124.65	339.68	670.13
pNPGase (IU/mL)	2.85	121.97	327.87	669.93
pNPGase (IU/mL)	3.03	118.99	317.74	579.88

## Sheet: Sheet2_Figure 1b
	RutC30	atbg-A1	atbg-D3	atbg-U10
FPA (IU/mL)	13.43	16.85	8.92	6.57
FPA (IU/mL)	13.68	14.53	7.42	9.78
FPA (IU/mL)	11.09	14.59	7.59	8.61

## Sheet: Sheet3_Figure 1c
	RutC30	atbg-A1	atbg-D3	atbg-U10
concentration of extracellular protein (mg/mL)	11.29	10.08	6.82	9.95
concentration of extracellular protein (mg/mL)	10.94	10.49	9.61	5.33
concentration of extracellular protein (mg/mL)	9	10.12	8.66	7.49

## Sheet: Sheet4_Figure 1e
	RutC30	atbg-A1	atbg-D3	atbg-U10
pNPGase (IU/mL)	0	6.16	129.03	256.55
pNPGase (IU/mL)	0	4.98	119.09	218.29
pNPGase (IU/mL)	0	4.94	115.84	219.12

## Sheet: Sheet5_Figure 1f
	RutC30	atbg-A1	atbg-D3	atbg-U10
FPA (IU/mL)	1.47	2.32	2.28	1.88
FPA (IU/mL)	1.07	1.97	1.28	1.44
FPA (IU/mL)	0.83	1.48	1.06	1.61

## Sheet: Sheet6_Figure 1g
	RutC30	atbg-A1	atbg-D3	atbg-U10
concentration of extracellular protein (mg/mL)	1.25	2.28	2.92	3.48
concentration of extracellular protein (mg/mL)	1.23	1.74	2.23	2.65
concentration of extracellular protein (mg/mL)	0.88	1.71	1.81	2.15

## Sheet: Sheet7_Figure 1j
	inducing condition			repressing condition
	atbg-A1	atbg-D3	atbg-U10	atbg-A1	atbg-D3	atbg-U10
gray velue	935.87	15864.2	21341.6	305.728	15156.2	17987.5
DNA content 1 (ng)	1056.1	123.379	109.259	561.222	48.8275	46.4303
DNA content 2 (ng)	1059.22	147.112	129.647	650.556	46.4003	49.9384
DNA content 3 (ng)	1247.67	151.796	130.763	613.694	48.1066	52.9338
Intensity ratio 1 [BglS/DNA content]	0.886157	128.58	195.331	0.544754	310.403	387.409
Intensity ratio 2 [BglS/DNA content]	0.883545	107.837	164.614	0.469949	326.641	360.194
Intensity ratio 3 [BglS/DNA content]	0.750095	104.51	163.208	0.498177	315.055	339.812

## Sheet: Sheet8_Figure 4a
	RutC30	∆trsam	RK	RQ	RQ-∆trsam	∆ace1	∆trsam∆ace1
FPA (IU/mL)	0.424	1.098	0.50758	0.81	0.915	1.08	1.149
FPA (IU/mL)	0.387	1.084	0.451227	0.751	0.951	1.094	1.183
FPA (IU/mL)	0.425	0.901	0.447487	0.736	0.836	0.891	1.251

## Sheet: Sheet9_Figure 4b
	RutC30	∆trsam	RK	RQ	RQ-∆trsam	∆ace1	∆trsam∆ace1
cbh1 relative expression level	99.9638	255.409	115.894	193.178	228.07	228.832	300.246
cbh1 relative expression level	53.9419	216.267	75.4091	213.942	205.548	273.318	288.015
cbh1 relative expression level	86.4224	206.024	120.816	185.11	186.539	258.975	229.126
